# Supplementary material for: Interplay of the Serine/Threonine-Kinase StkP and the Paralogs DivIVA and GpsB in Pneumococcal Cell Elongation and Division
Source: PLoS Genet. 2014 Apr 10;10(4):e1004275. doi: 10.1371/journal.pgen.1004275 (PMC3983041; doi:10.1371/journal.pgen.1004275)
Supplement: Table S1 — Statistical analysis of WT, ΔgpsB, ΔdivIVA and ΔgpsBΔdivIVA mutant cell parameters. Average area, perimeter, length, AR (major axis/minor axis ratio) +/− SD and chaining of exponentially growing cells. The number of counted cells is in parentheses. (XLSX) [file pgen.1004275.s013.xlsx]

## Sheet: Table S1
	Strains	Area (µm²)	Perimeter (µm)	Length (µm)	AR	Chaining (>4 cells/chain)
	WT (504)	1.18 +/-0.32	4.22 +/-0.67	1.07 +/-0.25	1.73 +/-0.28	0.044
	DgpsB (587)	2.39 +/-1.35	7.21 +/-3.54	2.21 +/-0.99	2.92 +/-1.25	0.027
	DdivIVA (832)	0.84 +/-0.13	2.08 +/-0.38	0.74 +/-0.19	0.28 +/-0.38	0.998
	DgpsBDdivIVA (729)	0.98 +/-0.11	2.53 +/-0.34	0.82 +/-0.27	0.37 +/-0.47	0.979
