# Supplementary material for: Interplay of the Serine/Threonine-Kinase StkP and the Paralogs DivIVA and GpsB in Pneumococcal Cell Elongation and Division
Source: PLoS Genet. 2014 Apr 10;10(4):e1004275. doi: 10.1371/journal.pgen.1004275 (PMC3983041; doi:10.1371/journal.pgen.1004275)
Supplement: Table S2 — Statistical analysis of GFP-fused protein localization patterns and BADA staining in WT, ΔgpsB, ΔdivIVA and ΔgpsBΔdivIVA mutant cells. The number of counted cells is in parentheses. (XLSX) [file pgen.1004275.s014.xlsx]

## Sheet: Table S1
	Fluorescence signal Strains and localizations	FtsZ-GFP	EzrA-GFP	DivIVA-GFP	PZn-GFP-GpsB	GFP-PBP2x	GFP-PBP2b	FtsW-GFP	RodA-GFP	BADA
	WT (septal localization)	96,5% (340)	96,3% (327)	95,8% (451)	96,2% (315)	98,2% (389)	99,5% (402)	99,5% (371)	96,0% (379)	98,9% (358)
	DgpsB elongated cells (helical organization)	25,2% (318)	19,9% (296)	20,1% (323)	/	9,8% (315)	13,0% (316)	11,6% (294)	10,7% (388)	28,7% (341)
	DdivIVA chained cells (septal localization)	96,2% (315)	95,1% (328)	/	97,4% (337)	95,7% (372)	96,6% (359)	97,3% (371)	96,8% (369)	99,4% (344)
	DgpsBDdivIVA chained cells (septal localization)	92,2% (345)	94,7% (455)	/	/	93,5% (386)	93,1% (364)	92,7% (328)	93,3% (312)	92,7% (344)
