# Supplementary material for: Interplay of the Serine/Threonine-Kinase StkP and the Paralogs DivIVA and GpsB in Pneumococcal Cell Elongation and Division
Source: PLoS Genet. 2014 Apr 10;10(4):e1004275. doi: 10.1371/journal.pgen.1004275 (PMC3983041; doi:10.1371/journal.pgen.1004275)
Supplement: Table S4 — List of primers. (XLSX) [file pgen.1004275.s016.xlsx]

## Sheet: Feuil1
				Table S4
	Purpose	Gene or plasmid	Namea	Sequence 5'-3'b, gene, positionc
	1 - Construction of S. pneumoniae strains	kan-rpsL	A (+)	CCGTTTGATTTTTAATGGATAATG, Janus cassette of strain R1226
			B (-)	AGAGACCTGGGCCCCTTTCC, Janus cassette of strain R1226
		gfp (for 3'-end fusion)	C (+)	AAACTAGACATCGAGTTCCTGCAGATGATTTCTAAAGGTGAAGAATTG, gfp, +1
			D (-)	TTATTTATACAATTCATCCATACC, gfp, +720
		gfp (for 5'-end fusion)	E (+)	ATGATTTCTAAAGGTGAAGAATTG, gfp, +1
			F (-)	TCCGGATCCCTCGAGTTTATACAATTCATCCATACCCAATG, gfp, +717
		rfp (for 3'-end fusion)	G (+)	AAACTAGACATCGAGTTCCTGCAGATGAAACATCTTACCGGTTC, rfp, +1
			H (-)	TTACAATTTACTAGGCAAATCACAATAAC, rfp, +687
		divIVA	1 (+)	TTCTGGCGATGATAGGATG, upstream of divIVA, -810
			2 (-)	CATTATCCATTAAAAATCAAACGGCTACTTCTGGTTCTTCATAC, divIVA, +789
			2' (-)	CATTATCCATTAAAAATCAAACGGTCACTTACTTAATAATAACTGGAC, upstream of divIVA, -9
			3 (+)	GGAAAGGGGCCCAGGTCTCTTCATCCAGTTGGCCCAATGTATG, divIVA, +752
			4 (-)	CGTACTCACGGCAAAGTTTCAAG, downstream of divIVA, +1518
			5 (-)	CTGCAGGAACTCGATGTCTAGTTTCTTCTGGTTCTTCATAC, divIVA, +786
			6 (+)	GGTATGGATGAATTGTATAAATAATCATCCAGTTGGCCCAATGTATG, divIVA, +752
			7 (-)	CATACATTGGGCCAACTGGATGATCACTTACTTAATAATAACTGGAC, upstream of divIVA, -9
			8 (+)	TCATCCAGTTGGCCCAATGTATG, divIVA, +752
		gpsB	1 (+)	GCCAAGCCCTGAGACAAATAG, upstream of gpsB, -802
			2 (-)	CATTATCCATTAAAAATCAAACGGTTAAAAATCTGAGTTATCTAAAATTTG, gpsB, +330
			2' (-)	CATTATCCATTAAAAATCAAACGGTCTCGCTTGCTAGTATTATTATATAAAAAAAGGC, upstream of gpsB, -13
			3 (+)	GGAAAGGGGCCCAGGTCTCTGTAGTTATTTGAGATGTGCAATTTTTGG, downstream of gpsB, +331
			3' (+)	GGAAAGGGGCCCAGGTCTCTATGGCAAGTATTATTTTTTCAGC, gpsB, +1
			4 (-)	GGAACCGAGCTCCAAGTGG, downstream of gpsB, +1095
			5 (-)	CTGCAGGAACTCGATGTCTAGTTTAAAATCTGAGTTATCTAAAATTTG, gpsB, +327
			5' (-)	CAATTCTTCACCTTTAGAAATCATGTCTCTCTCCATTCTCGCTTGC, upstream of gpsB, -1
			6 (+)	GGTATGGATGAATTGTATAAATAAGTAGTTATTTGAGATGTGC, downstream of gpsB, +331
			6' (+)	CTCGAGGGATCCGGAATGGCAAGTATTATTTTTTCAGC, gpsB, +1
			7 (-)	CCAAAAATTGCACATCTCAAATAACTACTCTCGCTTGCTAGTATTATTATATAAAAAAAGGC, upstream of gpsB, -13
			8 (+)	GTAGTTATTTGAGATGTGCAATTTTTGG, downstream of gpsB, +331
			6His (+)	GGCCACCATCATCATCATCATCACGGCTAAGTAGTTATTTGAGATGTGCAATTTTTGG, downstream of gpsB, +331
			6His (-)	TTAGCCGTGATGATGATGATGATGGTGGCCAAAATCTGAGTTATCTAAAATTTGTTTACC, gpsB, +327
		ezrA	1 (+)	GTGCGCGTGAAGTCACAC, upstream of ezrA, -842
			2 (-)	CATTATCCATTAAAAATCAAACGGTTAAAAACGAATCGTTTCACGTGTTTTC, ezrA, +1728
			3 (+)	GGAAAGGGGCCCAGGTCTCTTAAAAGAAAAAGATTTTATTGTGTGAGG, downstream of ezrA, +1729
			4 (-)	GCATGGTTACGACCACCACG, downstream of ezrA, +2584
			5 (-)	CTGCAGGAACTCGATGTCTAGTTTAAAACGAATCGTTTCACGTGTTTTC, ezrA, +1725
			6 (+)	GGTATGGATGAATTGTATAAATAATAAAAGAAAAAGATTTTATTGTGTGAGG, downstream of ezrA, +1729
		ftsZ	1 (+)	CCTATCCGCCTCTTGCAAGC, upstream of ftsZ, -606
			2 (-)	CATTATCCATTAAAAATCAAACGGTTAACGATTTTTGAAAAATGGAGGTGTATC, ftsZ, +1260
			3 (+)	GGAAAGGGGCCCAGGTCTCTCATTTTTCAAAAATCGTTAAGTAAATG, ftsZ, +1241
			4 (-)	CTTTTAAAGACATGGTTCTCTCCTAC, downstream of ftsZ, +1958
			5 (-)	CTGCAGGAACTCGATGTCTAGTTTACGATTTTTGAAAAATGGAGGTGTATCC, ftsZ, +1257
			6 (+)	GGTATGGATGAATTGTATAAATAACATTTTTCAAAAATCGTTAAGTAAATG, ftsZ, +1241
			6-R (+)	GCCTAGTAAATTGTAACATTTTTCAAAAATCGTTAAG, ftsZ, +1241
		pbp2b	1 (+)	GCCGTCTTGGTCTGTCAAAGCTTC, upstream of pbp2b, -697
			2' (-)	CATTATCCATTAAAAATCAAACGGACAAATCAGTCTCATTTCTAAC, upstream of pbp2b, -1
			3' (+)	GGAAAGGGGCCCAGGTCTCTAGAAATGAGACTGATTTGTATGAG, upstream of pbp2b, -19
			4 (-)	CACTATACAAAAAGAGGCCGATAGG, downstream of pbp2b, +2735
			5' (-)	CAATTCTTCACCTTTAGAAATCATACAAATCAGTCTCATTTCTAAC, upstream of pbp2b, -1
			6' (+)	CTCGAGGGATCCGGAATGAGAAAATTTAACAGCCATTC, pbp2b, +1
			7 (-)	GCATAATTTCCTTTCTAATTCATTGACAAATCAGTCTCATTTCTAACTTAAAATC, upstream of pbp2b, -1
			8 (+)	CAATGAATTAGAAAGGAAATTATGC, pbp2b, +2033
		pbp2x	1 (+)	CCTGCCAAGGAACTCAAGAAG, upstream of pbp2x, -698
			2' (-)	CATTATCCATTAAAAATCAAACGGATCTTACTCCGCTATTCTAATATTTTCATTG, upstream of pbp2x, -1
			3' (+)	GGAAAGGGGCCCAGGTCTCTGAAAATATTAGAATAGCGGAGTAAGATATGAAGTGGAC, upstream of pbp2x, -27
			4 (-)	GCCAAACTTCCCACATCACC, downstream of pbp2x, +2943
			7 (-)	GTTAATGTAATTTTTTTAATGTCCTTGATCTTACTCCGCTATTCTAATATTTTCATTG, upstream of pbp2x, -1
			8 (+)	CAAGGACATTAAAAAAATTACATTAAC, pbp2x, +2214
		rodA	1 (+)	GGGAGTATCGGCTACTCTTG, upstream of rodA, -739
			2 (-)	CATTATCCATTAAAAATCAAACGGTTATTTAATTTGTTTTAATACAACC, rodA, +1251
			3 (+)	GGAAAGGGGCCCAGGTCTCTAAGGAGAAAATCATGGTAAAAGTAGC, rodA, +1250
			4 (-)	GTTCCACCTAAATCCCAGATG, downstream of rodA, +1938
			5 (-)	CTGCAGGAACTCGATGTCTAGTTTTTTAATTTGTTTTAATACAACC, rodA, +1248
			6 (+)	GGTATGGATGAATTGTATAAATAAAAGGAGAAAATCATGGTAAAAGTAGC, rodA, +1250
			7 (-)	GCTACTTTTACCATGATTTTCTCCTTTACTATTTATCAAAGTTCATTAAAAAATC, upstream of rodA, -1
			8 (+)	AAGGAGAAAATCATGGTAAAAGTAGC, rodA, +1250
		ftsW	1 (+)	GACTTCATCAGTCATGCCACG, upstream of ftsW, -651
			2 (-)	CATTATCCATTAAAAATCAAACGGCTACTTCAACAGAAGGTTCATTGG, ftsW, +1230
			3 (+)	GGAAAGGGGCCCAGGTCTCTGATAAAGAAAGGATAGTTTATGTCTC, downstream of ftsW, +1231
			4 (-)	CTAAGCGCTTATACTCCGTCGTC, downstream of ftsW, +1931
			7 (-)	GAGACATAAACTATCCTTTCTTTATCAGTATCACCACTCTACTAGGATAC, upstream of ftsW, -1
			8 (+)	GATAAAGAAAGGATAGTTTATGTCTC, downstream of ftsW, +1231
		phpP-stkP	1 (+)	GGTCAGGTTACTGCTCTGGAC, upstream of phpP, -521
			4 (-)	GAAAGGAGCACTAAAGGTCGC, downstream of stkP, +2484
	2 - Construction of plasmids for protein overexpression in E. coli	pETPhos-divIVA	I (+)	TATCATATGCCAATTACATCATTAGAAATAAAGG, divIVA, +1 (NdeI)
			II (-)	TATGGATCCCTACTTCTGGTTCTTCATACATTG, divIVA, +789 (BamHI)
		pETPhos-gpsB	III (+)	TATCATATGGCAAGTATTATTTTTTCAGCG, gpsB, +1 (NdeI)
			IV (-)	TATGGATCCTTAAAAATCTGAGTTATCTAAAATTTG, gpsB, +330 (BamHI)
		pETPhos-ezrA	V (+)	TATGCTAGCCGTAAGCGAAACGAGGGGAGATTA, ezrA, +82 (NheI)
			VI (-)	TATGGATCCTTAAAAACGAATCGTTTCACGTG, ezrA, +1728 (BamHI)
		pETPhos-ftsZ	VII (+)	TATCATATGACATTTTCATTTGATACAGCTGC, ftsZ, +1 (NdeI)
			VIII (-)	TATGGATCCTTAACGATTTTTGAAAAATGGAGG, ftsZ, + 1260 (BamHI)
		pETPhos-stkP-DK-K42R	IX (+)	GGAATTCCCATATGATCCAAATCGGCAAGATTTTTGCCG, stkP, +1 (NdeI)
			X (-)	ATACGCGGATCCTTAACGCATCTTAAATCTATGTTTTTTCG, stkP, +1032 (BamHI)
			XI (-)	CCTCAGAACCCTCACTGCCAC, stkP, +135
	3 - Construction of plasmids for protein ectopic expression in S. pneumoniae	PZn-gfp	XII (+)	TATACCGGTTCTAAAGGTGAAGAATTGTTTACAGGTGTTG, gfp, +7 (AgeI)
			XIII (-)	AAGGAAAAAATGCGGCCGCTCCACTAGTTCCGGAACCCTCGAGTTTATACAATTCATCCATACCATGTG, gfp, +717 (NotI, SpeI)
		PZn-gfp-gpsB	XIV (+)	GGACTAGTATGGCAAGTATTATTTTTTCAGCG, gpsB, +1 (SpeI)
			XV (-)	TATGCGGCCGCTTAAAAATCTGAGTTATCTAAAATTTG, gpsB, +330 (NotI)
	4 - Construction of plasmids for bacterial two hybrid assay	pKNT25-divIVA	XVI (+)	TATTCTAGAGATGCCAATTACATCATTAGAAATAAAGG, divIVA, +1 (XbaI)
		pUT18-divIVA	XVII (-)	TATGGTACCCGCTTCTGGTTCTTCATACATTG, divIVA, +786 (Acc65I)
		pKNT25-gpsB	XVIII (+)	TATTCTAGAGATGGCAAGTATTATTTTTTCAGCG, gpsB, +1 (XbaI)
		pUT18-gpsB	XIX (-)	TATGGTACCCGAAAATCTGAGTTATCTAAAATTTG, gpsB, +327 (Acc65I)
		pKNT25-ezrA	XX (+)	TATTCTAGAGATGTCTAATGGACAACTAATTTATTTAATG, ezrA, +1 (XbaI)
		pUT18-ezrA	XXI (-)	TATGGTACCCGAAAACGAATCGTTTCACGTGTTTTC, ezrA, +1725 (Acc65I)
		pKNT25-ftsZ	XXII (+)	TATTCTAGAGATGACATTTTCATTTGATACAGCTG, ftsZ, +1 (XbaI)
		pUT18-ftsZ	XXIII (-)	TATGGTACCCGACGATTTTTGAAAAATGGAGG, ftsZ, +1257 (Acc65I)
	a Forward and reverse primers are represented by plus (+) or minus (-), respectively.
	b DNA sequences shown in bold in primers 2 and 2’ are complementary to the primer A, and the 5’-end of the kan-rpsL sequence. Sequences shown in bold in primers 3 and 3’ are complementary to the primer B, and the 3’-end of the kan-rpsL sequence. Sequences underlined in primers 5 are complementary to the sequence underlined in primers C and G, and code for a linker inserted between the protein of …
	c - and + indicate respectively upstream and downstream positions relative to the ATG codon of the corresponding gene.
